# Supplementary material for: Hypochlorite-Modified LDL Induces Arrhythmia and Contractile Dysfunction in Cardiomyocytes
Source: Antioxidants (Basel). 2021 Dec 23;11(1):25. doi: 10.3390/antiox11010025 (PMC8772905; doi:10.3390/antiox11010025)
Supplement: Supplementary file 1 [file antioxidants-11-00025-s001.zip]

Archive with 1 entries (1 files):
- antioxidants-1511223-supplementary.pdf
